# Supplementary material for: The Novel Immune Checkpoint GPR56 Is Expressed on Tumor-Infiltrating Lymphocytes and Selectively Upregulated upon TCR Signaling
Source: Cancers (Basel). 2022 Jun 28;14(13):3164. doi: 10.3390/cancers14133164 (PMC9264967; doi:10.3390/cancers14133164)
Supplement: Supplementary file 1 [file cancers-14-03164-s001.zip]

Archive with 1 entries (1 files):
- cancers-1732753-supplementary.pdf
